# Supplementary material for: Compound heterozygous CASQ2 mutations and long‐term course of catecholaminergic polymorphic ventricular tachycardia
Source: Mol Genet Genomic Med. 2017 Aug 22;5(6):788–94. doi: 10.1002/mgg3.323 (PMC5702571; doi:10.1002/mgg3.323)
Supplement: Supplementary file 4 — Table S1. Gene Panel used for sequencing of proband. [file MGG3-5-788-s004.xlsx]

## Sheet: Sheet1
									Supplementary Table. Complete gene list and associated syndromes.
Long QT	Arrhythmia	Hypertrophic Cardiomyopathy	Dilated Cardiomyopathy	Congenital Heart Disease	Catecholaminergic Polymorphic Ventricular Tachycardia	Atrial Fibrillation	Arrhythmogenic right ventricular dysplasia	Other heart	Hearing Loss and Usher Syndrome	Collagenopathies	Breast Cancer	endocrine/Cancer Syndromes	Focal Segmental Glomerulosclerosis	Blood disorders	Neurofibromatosis	CHARGE	RETT	Syndromic Microphthalmia	Holt-Oram	Marfan	Noonan	Charcot-Marie Tooth Disease	Ehlers-Danios Syndrome	Branchiootorenal Syndrome	Bardet-Biedl Syndrome	Waardenburg syndrome	Treacher Collins Syndrome	Saethre-Chotzen Syndrome	Alagille	Leigh Syndrome		Jewish genetic disorders	Muscular Dystrophy	X-Linked Intellectual Disability	Osteogenesis Imperfecta
AKAP9	ABCC8	GLA	ABCC9	CFC1	CASQ2	GJA5	DSC2	ACVR1	ACTG1	ALDH18A1	PIK3CA	VHL	NPHS1	HBB	NF1	CHD7	MECP2	BCOR	TBX5	FBN1	PTPN11	BSCL2	ADAMTS2	EYA1	BBS1	EDN3	TCOF1	TWIST1	JAG1	SURF1		MTP	COL6A1	ABCD1	CRTAP
ANK2	CACNA1A	LAMP2	ACTC1	FOG2	KCNJ2	KCNA5	DSG2	APOB	ANKRD6	ATP6V0A2	TP53	MEN1	NPHS2	HBA1	NF2	SEMA3E	CDKL5			ACTA2	KRAS	DNM2	COL1A1	SIX1	BBS10	EDNRB	POLR1C	FGFR1				ACADSB	COL6A3	ACSL4	LEPRE1
CACNA1C	CACNA2D1	PRKAG2	ANKRD1	FOXH1	ANK2	KCNE1L	DSP	ATRX	BSND	ATP7A	CDH1	SDHA	CD2AP	HBA2	SPRED1		FOXG1			TGFBR1	SOS1	EGR2	COL1A2	SIX5		MITF	PLC1D	FGFR2				CAMT	FKRP	AGTR2
CAV3	CACNB2	TTR	CSRP3	GATA4		KCNE2	PKP2	CBP	CCDC50	ATP7A	MLL3	SDHB	TRPC6	HBZ			STK9			TGFBR2	RAF1	FGD4	COL3A1			PAX3		FGFR3				BLM	LAMA2	AP1S2
KCNE1	CHRNA2	TMP1	CTF1	GATA6		KCNQ1	TMEM43	CITED2	CDH23	B4GALT7	GATA3	SDHC	PTPRO	HBQ1							BRAF	FIG4	COL5A1			SNAI2						ASPA	POMGNT1	ARHGEF6
KCNE2	CHRNA3	MYOZ2	DES	NKX2-5		NPPA		CRELD1	CEACAM16	CHST14	BARD1	SDHD	LAMB2	HBG1							CBL	GARS	COL5A2			SOX10						CCM2	POMT2	ARHGEF9
KCNH2	CHRNA4	SCO2	LDB3	NODAL		SCN5A		CRYAB	CELSR1	COL1A1	RAD50	SDHAF2	ITGB4	HBG2							MAP2K1	GDAP1	PLOD1									APC	COL6A2	ARX
KCNJ2	CHRNB2	ACTN2	LMNA	ZIC3				DTNA	CELSR2	COL1A2	RB1	TMEM127	CD151	HBD							MAP2K2	GJB1	TNXB									CYP21A2	FKTN	ATP6AP2
KCNJ5	CLCN2		MYBPC3					EHMT1	CELSR3	COL2A1	PTEN	MAX	ACTN4	HBE1							NRAS	HSPB1										GJB2, GJB6	ITGA7	ATP7A
KCNQ1	DPP6		MYH6					ELN	CLDN14	COL3A1	AKT1	NF1	PLCE1	G6PD							SHOC2	HSPB8										LOXHD1	LARGE	BCOR
SCN4B	FGF12		MYH7					EMD	CLRN1	COL5A1	MAP2K4	PTEN	MYH9	F2							SPRED1	KIF1B										DLD	POMT1	BRWD3
SCN5A	FGF13		MYL2					FHL2	COCH	COL5A2	APC	TORC 1	INF2	F5							HRAS	LITAF										IKBKAP	SEPN1	CASK
SNTA1	GABRG2		MYL3					FOXC1	COL11A2	COL6A1	CDKN2A	TORC 2	MYO1E	F7							MEK1	LMNA										LDLR		CDKL5
	GLRA1		PLN					FOXL2	COL2A1	COL6A2	BRCA1	DAXX	WT1	F8							MEK2	MFN2										FACC		CUL4B
	GPD1		RBM20					G6PC3	CRKL	COL6A3	MAP3K1	ATRX	SMARCAL1	F9								MPZ										GALT		DCX
	GPD1L		SCN5A					HAND2	CRYM	COL9A1	ROS1	TSC2	SCARB2	F11								MTMR2										GBA		DKC1
	HCN4		SGCD					HEY2	CTHRC1	COMP	ATM	PIK3CA	APOL1	F12								NDRG1										G6PC		DLG3
	KCNA1		TAZ					HOXA1	DAAM1	COMP	ABL2	RET		F13								NEFL										HPS3		DMD
	KCND3		TCAP					IRX4	DAAM2	CREBBP	PIK3R1	BRAF		ABO								NFN2										MSH2		FANCB
	KCNE3		TNNC1					JUP	DCHS1	CRK	ALK	MEM1		KNG1								PMP22										DHDPSL		FGD1
	KCNE4		TNNI3					LAMA4	DFNA5	CRTAP	BRAF	VHL		HRG								PRPS1										TMEM216		FLNA
	KCNE5		TNNT2					LBR	DFNB31	CUL4B	PALB2	SDH		MTHFR								PRX										LCA5		FMR1
	KCNJ11		TPM1					LDLR	DFNB59	CUL7	MLH1			NQO1								RAB7A										C20ORF7		FTSJ1
	KCNJ3		TTN					MGP	DIAPH1	EFEMP2	BRCA2			PROC								SBF2										MSH2, MSH6		GDI1
	KCNJ6		VCL					MID1	DPH3	EFNB1	JAK3			MCFD2								SH3TC2										BCKDHB		GJB1/CMTX1
	KCNJ8							MLL2	DSPP	EP300	MSH6			THBD								TRPV4										MCOLN1		GK
	KCNQ2							MYH11	DVL1	FBLN5	MSH2											YARS										NEB		GRIA3
	KCNQ3							MYLK2	DVL2	FGD1	PDGFRB																					SPMD1		HCCS
	KCNQ4							NEXN	DVL3	FGFR3	EGFR																					DCXR		HPRT
	RANGRF							NKX2-6	ESPN	FKBP10	RAD51C																					ABCC8		HSD17B10
	RYR2							NOTCH1	ESPNL	FLNA	BRIP1																					PHGDH		HUWE1
	SCN1A							NOTCH2	ESRRB	FLNB	SEPTIN9																					D15S63		IDS
	SCN1B							NPHP3	EYA1	FMR1	CASP8																					DHDDS		IGBP1
	SCN2A							NPHP4	EYA4	GALNS	CHEK2																					MAK		IL1RAPL1
	SERC2							NSD1	FAT4	HRAS	KRAS																					HEXA		IQSEC2
								PCSK9	FGF3	IFT122	MRE11																					PCDH15		JARID1C
								RAI1	FMNL1	INPP5K	MUTYH																					CLRN1		KDM5C
								RBM10	FMNL2	KCNJ2	NBH																					FCMD		KIAA2022
								RYR2	FMNL3	LEPRE1	NQO2																					FAM161A		KLF8
								SALL4	FZD3	LRP5	PHB																					Factor XI gene		L1CAM
								SH3PXD2B	FZD6	LTBP2	PMS1																					HBA		LAMP2
								SLC2A10	GATA3	LTBP4	PPM1D																					BRCA1, BRCA2		MAGT1
								STRA6	GIPC3	MED12	RAD51A																					MEFV		MBTPS2
								TBX20	GJA1	MMP3	RAD54L																					CFTR		MECP2
								TBX3	GJB2	MYO1C	RB1CC1																					HFE		MED12
								TFAP2B	GJB3	NPR2	SLC22A1L																					MTHFR		MED12/HOPA
								TMEM43	GJB6	OBSL1	STK11																					PABP2		MID1
								VEGF	GPR98	OCRL	TSG101																					G6PD gene		MTM1
								ZEB2	GPSM2	OPHN1	XRCC2																					FANCA		NDP
									GRHL2	OTX2																						AIRE		NDUFA1
									GRXCR1	PITPNA																						CYP11B2		NHS
									GSTP1	PITX2																						MRP2		NLGN3
									HGF	PLOD1																						GNE		NLGN4X
									ILDR1	PORCN																						DSG4		NSDHL
									INVS	PPIB																						LAL		NXF5
									JAG1	PRPF8																						RAPSN		OCRL
									KCNE1	PYCR1																						BCHE		OFD1
									KCNQ1	RAB3GAP2																						FVII		OPHN1
									KCNQ4	RET																						LMAN1		OTC
									LHFPL5	RILP																						OPA3		PAK3
									LOXHD1	RMRP																						ITGA3B		PCDH19L
									LRTOMT	SCARF1																						DSG4		PDHA1
									MARVELD2	SCCA1																						HEXA		PGK1
									MIR183	SEC23A																						SepSecS		PHF6
									MIR96	SERPINB4																						Usherin		PHF6PHF8
									MIRN96	SLC26A2																						CNGA3		PHF8
									MSRB3	SLC2A10																						MED17		PLP1
									MTRNR1 (12S rRNA)	SLC39A13																						NDUFS6		PORCN
									MTTS1 (tRNAser(UCN))	STARD8																						DYSF		PQBP1
									MYH14	TAB2																						SLC7A9		PRPS1
									MYH9	TGFBR1																						DYSF		PTCHD1
									MYO15A	TGFBR2																						MLC1		RAB39B
									MYO1A	TNXB																						PRNP		RPL10
									MYO3A	UBR1																						CYP26		RPS6KA3
									MYO6	VPS13B																						CYP11B1		RPS6KA3/RSK2
									MYO7A	WDR35																						C7		SHROOM4
									MYO7A	YIPF6																						CTNS		SIZN2
									OPA1	YWHAE																						MRP2		SLC16A2
									OTOA	ZDHHC9																						SEC23B		SLC6A8
									OTOF	ZNF469																						FANCA		SLC9A6
									OTOR																							AGL		SMC1A
									OTOS																							DSG4		SMS
									PAX3																							TYR		SOX3
									PCDH15																							SepSecS		SRPX2
									PDZD7																							EYS		SYN1
									PJVK																							HEXA		SYP
									POU3F4																							Usherin		TIMM8A
									POU4F3																							ATM		TSPAN7
									PRICKLE1																							RPE65		UBE2A
									PRICKLE2																							PYGM		UPF3B
									PRPS1																							LMAN1		ZDHHC15
									PTK7																							ZNF469		ZDHHC9
									PTPRQ																							TMRU		ZNF41
									RDX																							HBA		ZNF674
									ROCK1																							SAMD9		ZNF711
									ROCK2																							PAH		ZNF81
									ROR1																							CERKL
									ROR2																							ARSA
									RPGR
									SDHD
									SERGEF
									SERPINB6
									SIX1
									SLC17A8
									SLC26A4
									SLC26A5
									SLC4A11
									STRC
									TBX1
									TBX6
									TECTA
									TFCP2L3
									TIMM8A
									TJP2
									TMC1
									TMIE
									TMPRSS3
									TPRN
									TRIOBP
									TRMU
									USH1C
									USH1G
									USH2A
									VANGL1
									VANGL2
									WFS1
									WHRN
									WNT11
									WNT5A
									WNT5B
									CIB2
